# Supplementary material for: A Lead-μ2-Tetrylide Complex with Osmium(IV) Terminal Components
Source: Inorg Chem. 2024 Aug 5;63(34):15563–7. doi: 10.1021/acs.inorgchem.4c02520 (PMC11733942; doi:10.1021/acs.inorgchem.4c02520)
Supplement: Supplementary file 2 — ic4c02520_si_002.xyz [file ic4c02520_si_002.xyz]

135
 Complex 2
Pb       0.005224000     -0.000287000      0.000166000
Os       2.615060000     -0.000169000     -0.000252000
H        3.971368000     -0.363652000      0.867713000
H        2.118289000     -0.577448000      1.513522000
Os      -2.602468000      0.000458000      0.000233000
H       -2.085351000     -0.752387000     -1.429131000
H       -3.951905000     -0.465212000     -0.828130000
P       -2.913768000     -2.061921000      1.048588000
P        2.934586000      2.174878000      0.811867000
C        3.210109000      3.488498000     -0.503773000
H        3.444862000      4.419586000      0.035731000
C        1.952345000      3.714816000     -1.348938000
H        2.164967000      4.421192000     -2.165945000
H        1.120356000      4.131343000     -0.764291000
H        1.623414000      2.766024000     -1.796542000
C       -3.166358000     -3.526524000     -0.123388000
H       -3.629302000     -4.323708000      0.483773000
C       -0.943630000     -1.710457000      3.143713000
H       -1.488298000     -1.760037000      4.096171000
H       -1.008821000     -0.675100000      2.782589000
H        0.111391000     -1.936451000      3.359421000
C       -4.405555000     -2.188456000      2.187503000
H       -4.366224000     -3.204722000      2.614658000
C       -1.501968000     -2.716592000      2.126050000
H       -0.726854000     -2.849856000      1.353410000
C        4.498471000      2.310008000      1.848563000
H        5.198680000      1.738188000      1.217398000
C       -4.094236000     -3.191950000     -1.302828000
H       -3.588585000     -2.502217000     -1.990787000
H       -5.031627000     -2.712675000     -1.004462000
H       -4.337479000     -4.116988000     -1.849218000
C       -1.839020000     -4.033022000     -0.704993000
H       -2.033571000     -4.807725000     -1.462287000
H       -1.161785000     -4.467808000      0.041194000
H       -1.318885000     -3.204866000     -1.209699000
C       -1.746564000     -4.073064000      2.797646000
H       -0.807852000     -4.446298000      3.236454000
H       -2.114031000     -4.839013000      2.101853000
H       -2.475117000     -3.982628000      3.616666000
C        4.398798000      3.130817000     -1.404591000
H        4.175309000      2.228225000     -1.988330000
H        5.318482000      2.936357000     -0.835769000
H        4.602003000      3.959031000     -2.101328000
C       -5.739327000     -2.022148000      1.447471000
H       -6.561180000     -1.955895000      2.177190000
H       -5.958109000     -2.867453000      0.783556000
H       -5.738897000     -1.098407000      0.850660000
C        1.505521000      2.935661000      1.784993000
H        0.728959000      2.885877000      1.001447000
C        1.627476000      4.400955000      2.218730000
H        0.646276000      4.763261000      2.563794000
H        1.957405000      5.064884000      1.409016000
H        2.328151000      4.510778000      3.057692000
C        1.018558000      2.071668000      2.956925000
H        1.605673000      2.266799000      3.864098000
H        1.095975000      0.998142000      2.739084000
H       -0.033231000      2.303344000      3.185055000
C        5.083216000      3.708298000      2.086167000
H        4.410501000      4.340281000      2.680427000
H        5.309607000      4.240077000      1.152740000
H        6.026740000      3.618718000      2.647625000
C        4.346217000      1.547065000      3.171979000
H        5.336125000      1.359284000      3.615150000
H        3.845997000      0.581279000      3.021891000
H        3.766816000      2.131977000      3.900289000
C       -4.309219000     -1.160862000      3.323608000
H       -4.226304000     -0.144880000      2.912522000
H       -3.445160000     -1.330717000      3.975747000
H       -5.214577000     -1.210588000      3.948241000
H        3.971000000      0.363096000     -0.868823000
H        2.117810000      0.577737000     -1.513656000
H       -2.084756000      0.752921000      1.429615000
H       -3.951431000      0.467367000      0.828575000
P       -2.912288000      2.062632000     -1.048965000
P        2.933646000     -2.175494000     -0.811857000
C        3.207952000     -3.488895000      0.504336000
H        3.441095000     -4.420627000     -0.034756000
C        1.950162000     -3.713499000      1.350016000
H        2.161887000     -4.421018000      2.166269000
H        1.117184000     -4.128073000      0.765394000
H        1.623071000     -2.764508000      1.798529000
C       -3.165662000      3.527607000      0.122340000
H       -3.627504000      4.324865000     -0.485561000
C       -0.941356000      1.710809000     -3.143189000
H       -1.483869000      1.763299000     -4.096722000
H       -1.010007000      0.675036000     -2.783879000
H        0.114724000      1.934277000     -3.356287000
C       -4.403124000      2.189107000     -2.189181000
H       -4.362857000      3.205007000     -2.617144000
C       -1.499294000      2.716816000     -2.125170000
H       -0.724536000      2.848860000     -1.351925000
C        4.497694000     -2.311818000     -1.847960000
H        5.197840000     -1.739632000     -1.217060000
C       -4.094928000      3.193845000      1.300959000
H       -3.589242000      2.506249000      1.991029000
H       -5.031125000      2.712535000      1.002161000
H       -4.340345000      4.119545000      1.845259000
C       -1.838829000      4.033746000      0.705326000
H       -2.033909000      4.809668000      1.461238000
H       -1.159943000      4.466879000     -0.040322000
H       -1.320332000      3.205742000      1.211925000
C       -1.742178000      4.073906000     -2.796126000
H       -0.802274000      4.447587000     -3.231997000
H       -2.111569000      4.839176000     -2.100612000
H       -2.468526000      3.984216000     -3.617187000
C        4.397261000     -3.132208000      1.404692000
H        4.175651000     -2.227873000      1.986459000
H        5.317584000     -2.941149000      0.835766000
H        4.598319000     -3.959402000      2.103260000
C       -5.737627000      2.024442000     -1.450141000
H       -6.558912000      1.958061000     -2.180492000
H       -5.956445000      2.870535000     -0.787250000
H       -5.738312000      1.101288000     -0.852402000
C        1.504344000     -2.935821000     -1.785164000
H        0.727684000     -2.885754000     -1.001732000
C        1.625865000     -4.401195000     -2.218750000
H        0.644770000     -4.762972000     -2.564672000
H        1.954655000     -5.065253000     -1.408677000
H        2.327248000     -4.511502000     -3.057058000
C        1.017891000     -2.071834000     -2.957300000
H        1.605925000     -2.266346000     -3.864016000
H        1.094482000     -0.998344000     -2.739034000
H       -0.033559000     -2.304151000     -3.186357000
C        5.082112000     -3.710461000     -2.084360000
H        4.410150000     -4.341895000     -2.680064000
H        5.306288000     -4.242538000     -1.150579000
H        6.026768000     -3.621441000     -2.644003000
C        4.346040000     -1.549766000     -3.171956000
H        5.336083000     -1.363057000     -3.615275000
H        3.846546000     -0.583481000     -3.022624000
H        3.766160000     -2.134822000     -3.899772000
C       -4.307083000      1.160297000     -3.324169000
H       -4.227836000      0.144493000     -2.911932000
H       -3.441240000      1.327060000     -3.974701000
H       -5.211089000      1.211882000     -3.950614000
